# Supplementary material for: Cerebral Blood Flow Alterations in Type 2 Diabetes Mellitus: A Systematic Review and Meta-Analysis of Arterial Spin Labeling Studies
Source: Front Aging Neurosci. 2022 Feb 16;14:847218. doi: 10.3389/fnagi.2022.847218 (PMC8888831; doi:10.3389/fnagi.2022.847218)
Supplement: Supplementary file 1 [file Data_Sheet_1.ZIP]

Archive with 8 entries (8 files):
- sdm_table.txt
- 2016_Jansen.no_peaks.txt
- 2017_Cui.other_mni.txt
- 2017_Dai.spm_mni.txt
- 2017_Shen.no_peaks.txt
- 2019_Zhang.spm_mni.txt
- 2021_Huang.spm_mni.txt
- 2015_Xia.spm_mni.txt
