# Supplementary material for: Cerebral Blood Flow Alterations in Type 2 Diabetes Mellitus: A Systematic Review and Meta-Analysis of Arterial Spin Labeling Studies
Source: Front Aging Neurosci. 2022 Feb 16;14:847218. doi: 10.3389/fnagi.2022.847218 (PMC8888831; doi:10.3389/fnagi.2022.847218)
Supplement: Supplementary file 1 [file Data_Sheet_1.ZIP › sdm_table.txt]

study	n1	n2	threshold	male	age	edu	dur	onset	BMI	HbA1c	MMSE	PASL	PCASL	Resolution	PVE
2015_Xia	38	40	corr	44.7	56.0	9.6	7.1	48.9	24.4	7.2	29.0	1	0	1	0
2017_Cui	40	41	corr	52.5	60.5	10.0	8.9	51.6	24.4	7.7	28.3	1	0	1	1
2017_Dai	41	32	corr	46.3	65.5	15.4	9.9	55.6	29.1	7.3	28.6	0	1	1	1
2017_Shen	37	36	corr	47.2	57.6	9.1	5.4	52.2	26.0	NA	NA	1	0	1	1
2019_Zhang	26	26	corr	38.5	51.9	10.3	9.2	42.7	24.0	NA	26.9	0	1	1	1
2021_Huang	31	33	corr	48.4	53.4	NA	NA	NA	NA	7.3	NA	0	1	0	0
2016_Jansen	41	39	corr	NA	NA	NA	9.8	NA	2.92	6.7	28.6	0	1	0	0
