# Supplementary material for: Cerebral Blood Flow Alterations in Type 2 Diabetes Mellitus: A Systematic Review and Meta-Analysis of Arterial Spin Labeling Studies
Source: Front Aging Neurosci. 2022 Feb 16;14:847218. doi: 10.3389/fnagi.2022.847218 (PMC8888831; doi:10.3389/fnagi.2022.847218)
Supplement: Supplementary file 1 [file Data_Sheet_1.ZIP › 2017_Dai.spm_mni.txt]

-2,-8,24,-4.63
-44,60,-10,-3.78
