# Supplementary material for: Cerebral Blood Flow Alterations in Type 2 Diabetes Mellitus: A Systematic Review and Meta-Analysis of Arterial Spin Labeling Studies
Source: Front Aging Neurosci. 2022 Feb 16;14:847218. doi: 10.3389/fnagi.2022.847218 (PMC8888831; doi:10.3389/fnagi.2022.847218)
Supplement: Supplementary file 1 [file Data_Sheet_1.ZIP › 2015_Xia.spm_mni.txt]

48	-72	-3	-4.7366
36	-81	27	-4.3133
-27	-57	45	-3.3094
33	-45	54	-3.4539
9	-51	24	-3.3345
